# Supplementary material for: Two-Dimensional Pentagonal Materials with Parabolic Dispersion and High Carrier Mobility
Source: Materials (Basel). 2024 Nov 13;17(22):5543. doi: 10.3390/ma17225543 (PMC11596016; doi:10.3390/ma17225543)
Supplement: Supplementary file 1 [file materials-17-05543-s001.zip]

Archive with 1 entries (1 files):
- materials-3281798-supplementary.pdf
